# Supplementary material for: Spectral Algal Fingerprinting and Long Sequencing in Synthetic Algal–Microbial Communities
Source: Cells. 2024 Sep 14;13(18):1552. doi: 10.3390/cells13181552 (PMC11430485; doi:10.3390/cells13181552)
Supplement: Supplementary file 1 [file cells-13-01552-s001.zip]

Archive with 1 entries (1 files):
- cells-3156882-supplementary.pdf
